# Supplementary material for: Landscape Composition Affects Elements of Metacommunity Structure for Culicidae Across South-Eastern Illinois
Source: Front Public Health. 2022 May 3;10:872812. doi: 10.3389/fpubh.2022.872812 (PMC9110776; doi:10.3389/fpubh.2022.872812)
Supplement: Supplementary file 2 [file Data_Sheet_2.xlsx]

## Sheet: S. Table1 -Species List
	county	Alexander	Champaign	Clark	Coles	Coles	Crawford	Douglas	Edgar	Edwards	Effingham	Franklin	Jefferson	Lawrence	Marion	Vermilion	Wabash	Wayne	Williamson
	city	Cairo	Champaign	Marshall	Charleston	Mattoon	Robinson	Tuscola	Paris	Albion	Effingham	Benton	Mt_Vernon	Lawrenceville	Salem	Danville	Mt_Carmel	Fairfield	Marion
Aedes albopictus	Ae_albo	274	242	79	30	16	6	7	229	21	153	194	502	2	625	1	132	4	163
Aedes canadensis	Ae_canad	754	428	0	170	284	191	328	0	5	284	558	431	86	477	397	171	5	1387
Aedes grossbecki	Ae_gross	0	0	0	0	0	0	0	0	0	0	0	0	0	0	0	0	0	1
Aedes japonicus	Ae_jap	0	3	2	0	0	0	0	1	0	0	0	0	0	0	0	0	0	0
Aedes sollicitans	Ae_solli	0	0	0	0	0	0	0	0	0	0	0	0	0	0	0	0	0	4
Aedes spp	Ae_spp	0	11	0	0	0	3	62	0	0	0	63	2	10	25	16	28	1	49
Aedes stimulans	Ae_stim	0	22	0	0	0	0	28	0	0	0	3	0	0	26	0	0	0	0
Aedes triseriatus	Ae_tris	0	0	0	0	2	0	3	1	0	3	0	3	0	0	3	6	0	7
Aedes trivittatus	Ae_triv	0	1	26	0	0	0	4	0	0	0	0	0	0	0	7	23	0	3
Aedes vexans	Ae_vex	87	106	87	0	0	33	230	18	10	43	101	46	22	110	78	65	4	465
Anopheles crucians	An_cruci	120	6	0	2	7	0	5	0	1	3	96	1	0	13	0	0	0	6
Anopheles punctipennis	An_puncti	112	24	1	3	16	5	14	0	4	18	78	13	1	4	4	0	3	25
Anopheles quadrimaculatus	An_quad	26	2	6	0	0	6	0	1	1	0	1	0	3	0	4	5	1	21
Anopheles spp	An_spp	5	0	4	0	0	14	3	3	0	0	5	0	6	0	8	1	1	2
Anopheles walkeri	An_walk	0	0	0	0	0	0	0	0	0	0	9	0	0	0	0	0	0	0
Culex erraticus	Cx_err	16	0	11	0	0	13	0	8	2	1	21	7	19	0	0	1	1	10
Culex pipiens complex	Cx_pip_com	1033	271	84	13	25	45	10	44	119	122	380	54	107	203	47	289	19	633
Culex territans	Cx_terri	0	0	0	0	0	2	0	0	0	0	0	0	1	0	1	0	0	20
Orthopodomyia signifera	Or_sig	0	0	0	0	0	0	2	1	0	0	0	0	0	0	0	0	0	1
Psorophora ciliata	Ps_ciliata	5	0	2	0	0	0	0	0	0	0	3	1	0	0	0	0	0	39
Psorophora columbiae	Ps_columb	33	36	9	6	5	0	1	0	0	11	30	19	0	85	0	19	0	418
Psorophora cf. cyanescens	Ps_cyane	4	5	0	0	0	0	1	0	0	15	3	2	0	4	0	0	0	347
Psorophora ferox	Ps_ferox	12	6	0	2	0	0	19	0	1	38	204	13	0	43	0	1	0	1788
Psorophora horrida	Ps_horrida	0	0	0	0	0	0	0	0	0	0	17	0	0	0	0	0	0	0
Psorophora spp	Ps_spp	0	1	0	0	0	0	13	0	0	1	15	0	0	5	0	0	0	1
Toxorhynchites spp	Toxo_spp	0	0	0	0	0	1	0	0	0	0	0	0	0	0	0	0	0	0
Uranotaenia sapphirina	Ur_sapp	0	0	0	0	0	0	0	0	0	0	0	0	2	0	0	0	0	0

## Sheet: S. Table 2 -Haplotypes
Supplementary Table 2. Haplotype composition of Cx. pipiens complex populations of 14 sampling sites surveyed in 2016 and 2017 in Illinois.
	Ha1	Ha2	Ha3	Ha4	Ha5	Ha6	Ha7
Danville	3
Champaign	16	1
Paris	6
Marshall	10
Effingham	19					1
Robinson	3
Lawrenceville	8
Salem	25
Mt. Carmel	63	2
Fairfield	1
Mt. Vernon	7	1
Benton	37			1	1		1
Marion	36	4	1
Cairo	221	29	1
	455	37	2	1	1	1	1

## Sheet: S. Table 3 -Moran's I test
Supplementary Table 3.	class: krandtest lightkrandtest
	Monte-Carlo tests
	Call: moran.randtest(x = land_2, listw = lw, nrepet = 999, p.adjust.method = "bonferroni")
	Number of tests: 4
	Adjustment method for multiple comparisons: bonferroni
	Permutation number: 999
	Test	Obs	Std.Obs	Alter	Pvalue	Pvalue.adj
1	agriculture	0.71229	5.43084	greater	0.001	0.004
2	forested	0.528585	4.14621	greater	0.001	0.004
3	urban	0.566981	4.5025	greater	0.001	0.004
4	wetlands	0.604681	4.68843	greater	0.001	0.004
